# Supplementary material for: Increased ROS and Persistent Pro-Inflammatory Responses in a Diabetic Wound Healing Model (db/db): Implications for Delayed Wound Healing
Source: Int J Mol Sci. 2025 May 20;26(10):4884. doi: 10.3390/ijms26104884 (PMC12112478; doi:10.3390/ijms26104884)
Supplement: Supplementary file 1 [file ijms-26-04884-s001.zip]

Archive with 1 entries (1 files):
- ijms-3637808-supplementary.pdf
